# Supplementary material for: HR-MAS NMR Metabolomics Profile of Vero Cells under the Influence of Virus Infection and nsP2 Inhibitor: A Chikungunya Case Study
Source: Int J Mol Sci. 2024 Jan 24;25(3):1414. doi: 10.3390/ijms25031414 (PMC10855909; doi:10.3390/ijms25031414)
Supplement: Supplementary file 1 [file ijms-25-01414-s001.zip]

Archive with 1 entries (1 files):
- ijms-2803141-supplementary.pdf
